# Supplementary material for: Contrasting responses of above- and belowground diversity to multiple components of land-use intensity
Source: Nat Commun. 2021 Jun 24;12:3918. doi: 10.1038/s41467-021-23931-1 (PMC8225671; doi:10.1038/s41467-021-23931-1)
Supplement: Supplementary file 3 — Supplementary Data 1 [file 41467_2021_23931_MOESM3_ESM.xlsx]

## Sheet: Sheet2
		Estimate	Std. Error	z-value	P-value		Adjusted P-value (threshold of 0.2)
Primary producers	Grassland permanency – 500-m radius (log)	-0.228	0.071	-3.224	0.002	**	0.006
	Forest permanency – 500-m- radius (log)	-0.116	0.062	-1.887	0.061	°	0.097
	Grassland cover – 500-m radius (log)	-0.009	0.064	-0.143	0.887		0.517
	Forest cover – 500-m radius (log)	0.109	0.068	1.606	0.111		0.129
	Land cover diversity – 500-m radius (log)	0.078	0.055	1.423	0.157		0.157
	Variation in field land-use	0.043	0.058	0.739	0.461		0.323
	Plant community heterogeneity	0.053	0.053	1.004	0.317		0.247
	Land-use intensity (log)	-0.503	0.062	-8.113	< 0.001	***	< 0.001
	Variation in land-use intensity (log)	0.111	0.06	1.832	0.069	°	0.097
	Topographic Wetness Index	-0.142	0.067	-2.129	0.035	*	0.082
	Soil clay content	0.028	0.085	0.326	0.745		0.474
	Soil pH	-0.081	0.063	-1.284	0.201		0.176
		Estimate	Std. Error	z-value	P-value		Adjusted P-value (threshold of 0.2)
Fungal pathogens	Grassland permanency – 2000-m radius (log)	0.028	0.101	0.282	0.778		0.716
	Forest permanency – 2000-m radius (log)	0.094	0.103	0.909	0.365		0.649
	Grassland cover – 2000-m radius (log)	-0.016	0.088	-0.183	0.855		0.716
	Forest cover – 2000-m radius (log)	0.109	0.126	0.863	0.39		0.649
	Land cover diversity – 2000-m radius (log)	0.234	0.073	3.205	0.002	**	0.009
	Variation in field land-use	0.03	0.07	0.423	0.673		0.716
	Plant community heterogeneity	0.043	0.068	0.627	0.532		0.716
	Land-use intensity (log)	-0.352	0.081	-4.362	< 0.001	***	< 0.001
	Variation in land-use intensity (log)	0.145	0.076	1.9	0.06	°	0.199
	Topographic Wetness Index	0.029	0.085	0.34	0.735		0.716
	Soil clay content	0.102	0.109	0.941	0.349		0.649
	Soil pH	-0.015	0.087	-0.178	0.859		0.716
		Estimate	Std. Error	z-value	P-value		Adjusted P-value (threshold of 0.2)
Molluscan herbivores	Grassland permanency – 500-m radius (log)	0.015	0.109	0.14	0.889		0.647
	Forest permanency – 500-m radius (log)	0.062	0.09	0.687	0.493		0.461
	Grassland cover – 500-m radius (log)	-0.074	0.091	-0.818	0.415		0.461
	Forest cover – 500-m radius (log)	-0.253	0.104	-2.428	0.017	*	0.044
	Land cover diversity – 500-m radius (log)	0.198	0.079	2.515	0.013	*	0.044
	Variation in field land-use	-0.068	0.088	-0.772	0.442		0.461
	Plant community heterogeneity	-0.026	0.077	-0.34	0.735		0.588
	Land-use intensity (log)	-0.201	0.088	-2.283	0.024	*	0.048
	Variation in land-use intensity (log)	0	0.088	0.001	0.999		0.666
	Topographic Wetness Index	0.117	0.098	1.192	0.236		0.377
	Soil clay content	0.077	0.119	0.648	0.519		0.461
	Soil pH	0.42	0.095	4.437	< 0.001	***	< 0.001
		Estimate	Std. Error	z-value	P-value		Adjusted P-value (threshold of 0.2)
Insect herbivores	Grassland permanency – 2000-m radius (log)	0.101	0.126	0.804	0.423		0.618
	Forest permanency – 2000-m radius (log)	0.02	0.122	0.161	0.872		0.8
	Grassland cover – 2000-m radius (log)	0.091	0.111	0.824	0.411		0.618
	Forest cover – 2000-m radius (log)	0.103	0.161	0.638	0.525		0.618
	Land cover diversity – 2000-m radius (log)	-0.058	0.089	-0.646	0.519		0.618
	Variation in field land-use	0.055	0.09	0.615	0.54		0.618
	Plant community heterogeneity	0.12	0.082	1.472	0.143		0.618
	Land-use intensity (log)	-0.354	0.095	-3.712	< 0.001	***	0.003
	Variation in land-use intensity (log)	0.054	0.093	0.582	0.561		0.618
	Topographic Wetness Index	-0.081	0.109	-0.744	0.458		0.618
	Soil clay content	-0.165	0.13	-1.269	0.207		0.618
	Soil pH	-0.033	0.107	-0.314	0.754		0.754
		Estimate	Std. Error	z-value	P-value		Adjusted P-value (threshold of 0.2)
Avian herbivores	Grassland permanency – 2000-m radius (log)	-0.053	0.115	-0.457	0.649		0.495
	Forest permanency – 2000-m radius (log)	-0.244	0.117	-2.077	0.04	*	0.056
	Grassland cover – 2000-m radius (log)	-0.245	0.104	-2.354	0.02	*	0.047
	Forest cover – 2000-m radius (log)	-0.105	0.147	-0.715	0.476		0.476
	Land cover diversity – 2000-m radius (log)	0.248	0.083	2.974	0.003	**	0.012
	Variation in field land-use	-0.02	0.082	-0.246	0.806		0.495
	Plant community heterogeneity	0.159	0.077	2.075	0.04	*	0.056
	Land-use intensity (log)	-0.306	0.092	-3.318	0.001	**	0.008
	Variation in land-use intensity (log)	0.032	0.089	0.364	0.717		0.495
	Topographic Wetness Index	0.049	0.099	0.495	0.621		0.495
	Soil clay content	-0.117	0.128	-0.914	0.362		0.423
	Soil pH	-0.019	0.101	-0.193	0.848		0.495
		Estimate	Std. Error	z-value	P-value		Adjusted P-value (threshold of 0.2)
Insect pollinators	Grassland permanency – 2000-m radius (log)	0.138	0.142	0.968	0.335		0.479
	Forest permanency – 2000-m radius (log)	-0.03	0.124	-0.246	0.806		0.729
	Grassland cover – 2000-m radius (log)	0.123	0.114	1.08	0.283		0.479
	Forest cover – 2000-m radius (log)	0.286	0.163	1.756	0.082	°	0.274
	Land cover diversity – 2000-m radius (log)	0.253	0.093	2.721	0.008	**	0.039
	Variation in field land-use	-0.043	0.095	-0.454	0.651		0.723
	Plant community heterogeneity	0.301	0.091	3.304	0.001	**	0.013
	Land-use intensity (log)	-0.095	0.097	-0.98	0.33		0.479
	Variation in land-use intensity (log)	0.084	0.102	0.828	0.41		0.512
	Topographic Wetness Index	-0.019	0.118	-0.158	0.875		0.729
	Soil clay content	-0.155	0.133	-1.166	0.247		0.479
	Soil pH	0.035	0.114	0.31	0.757		0.729
		Estimate	Std. Error	z-value	P-value		Adjusted P-value (threshold of 0.2)
Molluscan omnivores	Grassland permanency – 2000-m radius (log)	-0.045	0.124	-0.364	0.717		0.86
	Forest permanency – 2000-m radius (log)	0.025	0.125	0.198	0.844		0.921
	Grassland cover – 2000-m radius (log)	0.008	0.106	0.078	0.938		0.938
	Forest cover – 2000-m radius (log)	-0.194	0.163	-1.191	0.236		0.472
	Land cover diversity – 2000-m radius (log)	-0.131	0.086	-1.53	0.129		0.453
	Variation in field land-use	0.044	0.089	0.492	0.624		0.832
	Plant community heterogeneity	0.105	0.08	1.322	0.189		0.453
	Land-use intensity (log)	-0.217	0.093	-2.329	0.022	*	0.258
	Variation in land-use intensity (log)	-0.127	0.094	-1.353	0.179		0.453
	Topographic Wetness Index	0.103	0.104	0.99	0.324		0.556
	Soil clay content	-0.183	0.13	-1.407	0.162		0.453
	Soil pH	0.076	0.105	0.722	0.472		0.707
		Estimate	Std. Error	z-value	P-value		Adjusted P-value (threshold of 0.2)
Arthropod omnivores	Grassland permanency – 500-m radius (log)	0.295	0.123	2.408	0.018	*	0.21
	Forest permanency – 500-m radius (log)	0.141	0.104	1.351	0.179		0.905
	Grassland cover – 500-m radius (log)	-0.013	0.106	-0.12	0.905		0.905
	Forest cover – 500-m radius (log)	-0.109	0.109	-0.996	0.321		0.905
	Land cover diversity – 500-m radius (log)	0.056	0.089	0.63	0.53		0.905
	Variation in field land-use	0.014	0.1	0.143	0.886		0.905
	Plant community heterogeneity	-0.069	0.089	-0.783	0.435		0.905
	Land-use intensity (log)	0.028	0.1	0.281	0.779		0.905
	Variation in land-use intensity (log)	-0.016	0.1	-0.16	0.873		0.905
	Topographic Wetness Index	-0.035	0.113	-0.311	0.757		0.905
	Soil clay content	-0.158	0.137	-1.158	0.249		0.905
	Soil pH	-0.036	0.105	-0.348	0.729		0.905
		Estimate	Std. Error	z-value	P-value		Adjusted P-value (threshold of 0.2)
Arthropod predators	Grassland permanency – 500-m radius (log)	0.364	0.119	3.048	0.003	**	0.031
	Forest permanency – 500-m radius (log)	0.039	0.101	0.384	0.702		0.838
	Grassland cover – 500-m radius (log)	0.05	0.103	0.491	0.625		0.838
	Forest cover – 500-m radius (log)	0.022	0.106	0.205	0.838		0.838
	Land cover diversity – 500-m radius (log)	-0.057	0.086	-0.664	0.508		0.838
	Variation in field land-use	-0.065	0.097	-0.67	0.504		0.838
	Plant community heterogeneity	-0.005	0.086	-0.057	0.955		0.875
	Land-use intensity (log)	-0.144	0.098	-1.477	0.142		0.782
	Variation in land-use intensity (log)	0.053	0.097	0.55	0.583		0.838
	Topographic Wetness Index	-0.055	0.11	-0.496	0.621		0.838
	Soil clay content	-0.138	0.133	-1.037	0.302		0.838
	Soil pH	-0.025	0.102	-0.242	0.809		0.838
		Estimate	Std. Error	z-value	P-value		Adjusted P-value (threshold of 0.2)
Vertebrate predators	Grassland permanency – 2000-m radius (log)	-0.022	0.077	-0.286	0.775		0.677
	Forest permanency – 2000-m radius (log)	-0.037	0.079	-0.468	0.64		0.677
	Grassland cover – 2000-m radius (log)	-0.104	0.07	-1.495	0.137		0.275
	Forest cover – 2000-m radius (log)	-0.1	0.099	-1.017	0.311		0.444
	Land cover diversity – 2000-m radius (log)	0.105	0.056	1.882	0.062	°	0.207
	Variation in field land-use	-0.095	0.055	-1.708	0.09	°	0.225
	Plant community heterogeneity	0.122	0.051	2.377	0.019	*	0.095
	Land-use intensity (log)	-0.282	0.062	-4.542	< 0.001	***	< 0.001
	Variation in land-use intensity (log)	-0.014	0.06	-0.238	0.812		0.677
	Topographic Wetness Index	0.025	0.067	0.368	0.714		0.677
	Soil clay content	0.104	0.086	1.204	0.231		0.385
	Soil pH	-0.034	0.069	-0.493	0.623		0.677
		Estimate	Std. Error	z-value	P-value		Adjusted P-value (threshold of 0.2)
AM fungal symbionts	Grassland permanency – 500-m radius (log)	0.214	0.088	2.422	0.017	*	0.132
	Forest permanency – 500-m radius (log)	0.124	0.077	1.622	0.107		0.357
	Grassland cover – 500-m radius (log)	-0.045	0.079	-0.561	0.576		0.664
	Forest cover – 500-m radius (log)	-0.045	0.084	-0.53	0.597		0.664
	Land cover diversity – 500-m radius (log)	0.061	0.068	0.896	0.372		0.619
	Variation in field land-use	-0.022	0.072	-0.305	0.761		0.758
	Plant community heterogeneity	-0.011	0.066	-0.164	0.87		0.758
	Land-use intensity (log)	0.088	0.077	1.147	0.253		0.507
	Variation in land-use intensity (log)	0.042	0.075	0.553	0.581		0.664
	Topographic Wetness Index	0.115	0.083	1.38	0.17		0.424
	Soil clay content	0.012	0.106	0.114	0.91		0.758
	Soil pH	0.176	0.078	2.244	0.026	*	0.132
		Estimate	Std. Error	z-value	P-value		Adjusted P-value (threshold of 0.2)
Fungal pathogens	Grassland permanency – 1000-m radius (log)	0.137	0.081	1.694	0.093	°	0.148
	Forest permanency – 1000-m radius (log)	0.201	0.08	2.53	0.013	*	0.05
	Grassland cover – 1000-m radius (log)	0.15	0.077	1.942	0.054	°	0.108
	Forest cover – 1000-m radius (log)	0.042	0.099	0.425	0.672		0.489
	Land cover diversity – 1000-m radius (log)	-0.039	0.065	-0.609	0.544		0.465
	Variation in field land-use	0.036	0.064	0.553	0.581		0.465
	Plant community heterogeneity	-0.013	0.061	-0.216	0.83		0.553
	Land-use intensity (log)	0.41	0.073	5.622	< 0.001	***	< 0.001
	Variation in land-use intensity (log)	0.062	0.071	0.879	0.381		0.381
	Topographic Wetness Index	0.117	0.08	1.454	0.148		0.198
	Soil clay content	0.128	0.102	1.258	0.211		0.241
	Soil pH	0.156	0.078	1.998	0.048	*	0.108
		Estimate	Std. Error	z-value	P-value		Adjusted P-value (threshold of 0.2)
Fungal decomposers	Grassland permanency – 500-m radius (log)	0.249	0.084	2.963	0.004	**	0.032
	Forest permanency – 500-m radius (log)	0.156	0.073	2.136	0.035	*	0.116
	Grassland cover – 500-m radius (log)	0.022	0.076	0.291	0.772		0.695
	Forest cover – 500-m radius (log)	0.134	0.08	1.676	0.096	°	0.173
	Land cover diversity – 500-m radius (log)	-0.003	0.065	-0.053	0.958		0.718
	Variation in field land-use	0.125	0.069	1.82	0.071	°	0.16
	Plant community heterogeneity	-0.029	0.062	-0.46	0.646		0.695
	Land-use intensity (log)	0.153	0.073	2.088	0.039	*	0.116
	Variation in land-use intensity (log)	0.011	0.071	0.149	0.882		0.718
	Topographic Wetness Index	0.094	0.079	1.184	0.239		0.358
	Soil clay content	0.086	0.101	0.847	0.399		0.513
	Soil pH	-0.027	0.075	-0.368	0.714		0.695
		Estimate	Std. Error	z-value	P-value		Adjusted P-value (threshold of 0.2)
Bacterial decomposers	Grassland permanency – 1000-m radius (log)	0.256	0.089	2.88	0.005	**	0.004
	Forest permanency – 1000-m radius (log)	0.136	0.088	1.558	0.122		0.061
	Grassland cover – 1000-m radius (log)	0.239	0.084	2.841	0.005	**	0.004
	Forest cover – 1000-m radius (log)	0.367	0.108	3.413	0.001	***	0.001
	Land cover diversity – 1000-m radius (log)	-0.267	0.07	-3.797	< 0.001	***	< 0.001
	Variation in field land-use	0.026	0.07	0.367	0.714		0.277
	Plant community heterogeneity	0.111	0.066	1.68	0.095	°	0.055
	Land-use intensity (log)	0.065	0.079	0.819	0.414		0.184
	Variation in land-use intensity (log)	-0.016	0.077	-0.208	0.835		0.278
	Topographic Wetness Index	0.312	0.087	3.587	< 0.001	***	0.001
	Soil clay content	-0.034	0.111	-0.305	0.761		0.277
	Soil pH	0.33	0.084	3.915	< 0.001	***	< 0.001
		Estimate	Std. Error	z-value	P-value		Adjusted P-value (threshold of 0.2)
Protistan bacterivores	Grassland permanency – 2000-m radius (log)	-0.285	0.093	-3.049	0.003	**	0.012
	Forest permanency – 2000-m radius (log)	-0.117	0.095	-1.233	0.22		0.395
	Grassland cover – 2000-m radius (log)	-0.106	0.084	-1.255	0.212		0.395
	Forest cover – 2000-m radius (log)	0.278	0.119	2.332	0.021	*	0.064
	Land cover diversity – 2000-m radius (log)	-0.026	0.067	-0.389	0.698		0.657
	Variation in field land-use	-0.054	0.066	-0.811	0.419		0.539
	Plant community heterogeneity	0.036	0.062	0.584	0.561		0.631
	Land-use intensity (log)	0.024	0.075	0.327	0.744		0.657
	Variation in land-use intensity (log)	0.003	0.072	0.042	0.967		0.725
	Topographic Wetness Index	0.02	0.08	0.25	0.803		0.657
	Soil clay content	0.108	0.104	1.039	0.301		0.451
	Soil pH	-0.313	0.082	-3.819	< 0.001	***	0.002
		Estimate	Std. Error	z-value	P-value		Adjusted P-value (threshold of 0.2)
Protistan parasites	Grassland permanency – 1000-m radius (log)	0.095	0.098	0.965	0.336		0.092
	Forest permanency – 1000-m radius (log)	0.149	0.096	1.551	0.123		0.046
	Grassland cover – 1000-m radius (log)	0.168	0.093	1.799	0.074	°	0.037
	Forest cover – 1000-m radius (log)	0.337	0.12	2.814	0.006	**	0.008
	Land cover diversity – 1000-m radius (log)	-0.08	0.078	-1.031	0.304		0.091
	Variation in field land-use	0.165	0.078	2.115	0.036	*	0.027
	Plant community heterogeneity	-0.109	0.074	-1.478	0.142		0.047
	Land-use intensity (log)	0.379	0.088	4.297	< 0.001	***	< 0.001
	Variation in land-use intensity (log)	0.012	0.086	0.143	0.887		0.222
	Topographic Wetness Index	0.22	0.097	2.266	0.025	*	0.025
	Soil clay content	0.222	0.123	1.801	0.074	°	0.037
	Soil pH	0.156	0.094	1.662	0.099	°	0.042
		Estimate	Std. Error	z-value	P-value		Adjusted P-value (threshold of 0.2)
Protistan omnivores	Grassland permanency – 2000-m radius (log)	-0.223	0.093	-2.385	0.018	*	0.037
	Forest permanency – 2000-m radius (log)	-0.19	0.095	-2.002	0.047	*	0.071
	Grassland cover – 2000-m radius (log)	-0.16	0.084	-1.899	0.06	°	0.072
	Forest cover – 2000-m radius (log)	0.363	0.119	3.046	0.003	**	0.017
	Land cover diversity – 2000-m radius (log)	-0.037	0.067	-0.552	0.582		0.349
	Variation in field land-use	-0.085	0.066	-1.28	0.203		0.152
	Plant community heterogeneity	0.08	0.062	1.287	0.2		0.152
	Land-use intensity (log)	-0.133	0.075	-1.776	0.078	°	0.078
	Variation in land-use intensity (log)	-0.02	0.072	-0.275	0.784		0.428
	Topographic Wetness Index	0.01	0.08	0.121	0.904		0.452
	Soil clay content	0.087	0.103	0.844	0.4		0.267
	Soil pH	-0.206	0.082	-2.514	0.013	*	0.037
		Estimate	Std. Error	z-value	P-value		Adjusted P-value (threshold of 0.2)
Insect herbivores	Grassland permanency – 2000-m radius (log)	0.006	0.124	0.049	0.961		0.961
	Forest permanency – 2000-m radius (log)	0.126	0.127	0.995	0.321		0.679
	Grassland cover – 2000-m radius (log)	-0.052	0.112	-0.464	0.643		0.948
	Forest cover – 2000-m radius (log)	0.026	0.158	0.165	0.869		0.948
	Land cover diversity – 2000-m radius (log)	-0.082	0.09	-0.919	0.36		0.679
	Variation in field land-use	0.145	0.088	1.644	0.103		0.654
	Plant community heterogeneity	-0.07	0.083	-0.851	0.396		0.679
	Land-use intensity (log)	-0.16	0.099	-1.614	0.109		0.654
	Variation in land-use intensity (log)	-0.09	0.096	-0.935	0.351		0.679
	Topographic Wetness Index	0.021	0.107	0.2	0.842		0.948
	Soil clay content	-0.047	0.138	-0.338	0.736		0.948
	Soil pH	-0.108	0.109	-0.995	0.321		0.679
		Estimate	Std. Error	z-value	P-value		Adjusted P-value (threshold of 0.2)
Arthropod decomposers	Grassland permanency – 2000-m radius (log)	0.113	0.133	0.849	0.398		0.89
	Forest permanency – 2000-m radius (log)	0.027	0.129	0.21	0.834		0.89
	Grassland cover – 2000-m radius (log)	0.053	0.117	0.452	0.652		0.89
	Forest cover – 2000-m radius (log)	0.18	0.171	1.051	0.295		0.89
	Land cover diversity – 2000-m radius (log)	-0.029	0.094	-0.308	0.758		0.89
	Variation in field land-use	-0.013	0.095	-0.138	0.89		0.89
	Plant community heterogeneity	0.013	0.086	0.148	0.882		0.89
	Land-use intensity (log)	0.04	0.101	0.395	0.694		0.89
	Variation in land-use intensity (log)	-0.225	0.099	-2.274	0.025	*	0.295
	Topographic Wetness Index	-0.078	0.115	-0.679	0.499		0.89
	Soil clay content	-0.065	0.138	-0.472	0.638		0.89
	Soil pH	0.183	0.113	1.614	0.109		0.653
		Estimate	Std. Error	z-value	P-value		Adjusted P-value (threshold of 0.2)
Arthropod predators	Grassland permanency – 500-m radius (log)	0.263	0.113	2.338	0.021	*	0.104
	Forest permanency – 500-m radius (log)	-0.023	0.098	-0.238	0.812		0.739
	Grassland cover – 500-m radius (log)	-0.029	0.101	-0.285	0.776		0.739
	Forest cover – 500-m radius (log)	0.151	0.107	1.408	0.162		0.404
	Land cover diversity – 500-m radius (log)	0.001	0.087	0.009	0.993		0.828
	Variation in field land-use	0.225	0.092	2.446	0.016	*	0.104
	Plant community heterogeneity	-0.122	0.084	-1.456	0.148		0.404
	Land-use intensity (log)	-0.039	0.098	-0.394	0.694		0.739
	Variation in land-use intensity (log)	-0.026	0.096	-0.27	0.788		0.739
	Topographic Wetness Index	0.094	0.106	0.888	0.376		0.692
	Soil clay content	-0.06	0.136	-0.44	0.661		0.739
	Soil pH	-0.082	0.1	-0.817	0.415		0.692
