# Supplementary material for: Contrasting responses of above- and belowground diversity to multiple components of land-use intensity
Source: Nat Commun. 2021 Jun 24;12:3918. doi: 10.1038/s41467-021-23931-1 (PMC8225671; doi:10.1038/s41467-021-23931-1)
Supplement: Supplementary file 4 — Supplementary Data 2 [file 41467_2021_23931_MOESM4_ESM.xlsx]

## Sheet: Sheet1
	Soil depth	Soil clay content	Soil sand content	Topographic Wetness Index	Grazing intensity	Mowing intensity	Fertilisation intensity	Land-use intensity	Variation in land-use intensity	Plant community heterogeneity	Variation in field land use	Annual crop cover - 500-m radius	Land-cover diversity - 500-m radius	Forest cover - 500-m radius	Grassland cover - 500-m radius	Forest permanency - 500-m radius	Grassland permanency - 500-m radius	Landscape land-use intensity index
Soil pH	-0.0817087	-0.0225544	-0.350158	0.244035	-0.248732	0.0363506	0.0161297	-0.174118	0.0767836	-0.0308916	-0.0962496	0.295311	-0.0584427	-0.323224	0.0492805	-0.279352	0.120248	0.342634
Soil depth		-0.749861	0.70885	0.55435	0.159107	-0.0276935	-0.320823	-0.0968872	0.172962	0.0721452	-0.061055	-0.10888	-0.176741	-0.353371	0.342713	-0.21438	0.208005	0.12422
Soil clay content			-0.716688	-0.465881	-0.254839	0.205253	0.308604	0.132456	-0.205391	-0.176627	-0.00899926	0.00202396	0.0810176	0.287584	-0.203538	0.208787	-0.101933	-0.211524
Soil sand content				0.244243	0.348783	-0.164962	-0.31589	-0.00750134	0.129253	0.16401	0.0965001	-0.147658	0.0264527	-0.0893702	0.201662	-0.0505408	0.025548	-0.0330234
Topographic Wetness Index					-0.0114791	0.0763376	-0.102108	-0.0412058	0.214406	0.0632641	-0.148905	0.149321	-0.2888	-0.513447	0.272637	-0.315639	0.391812	0.298632
Grazing intensity						-0.608336	-0.299017	0.166573	0.331556	-0.0120665	0.0655684	-0.212933	0.0913977	0.17164	0.0992259	0.0329134	-0.0376805	-0.192621
Mowing intensity							0.702599	0.575159	0.0675045	-0.0788238	0.0945202	0.211849	0.0350922	-0.0904768	-0.0893274	0.0319394	0.107587	0.0712412
Fertilisation intensity								0.819615	0.206411	-0.124403	0.173834	0.179747	0.134747	0.0937412	-0.134693	0.0405362	-0.0217635	0.0498195
Land-use intensity									0.405989	-0.115569	0.22061	0.0915101	0.174691	0.140375	-0.0692169	0.0668036	-0.00113027	-0.0661283
Variation in land-use intensity										-0.0215741	0.114605	0.0141932	0.00169656	-0.182464	0.221881	-0.18215	0.110687	0.0701524
Plant community heterogeneity											-0.0216145	0.0452097	0.00315341	-0.0342397	-0.139	-0.0487402	0.0697091	0.0241678
Variation in field land use												0.0410371	0.177189	0.154089	-0.137357	0.11097	-0.454374	0.134677
Annual crop cover - 500-m radius													0.127285	-0.265756	-0.340738	-0.146935	-0.070072	0.409558
Land-cover diversity - 500-m radius														0.290419	-0.115756	0.115047	-0.182493	-0.34943
Forest cover - 500-m radius															-0.382923	0.43084	-0.408119	-0.414937
Grassland cover - 500-m radius																-0.425258	0.333341	-0.1446
Forest permanency - 500-m radius																	-0.358076	-0.315157
Grassland permanency - 500-m radius																		-0.169192
	Soil depth	Soil clay content	Soil sand content	Topographic Wetness Index	Grazing intensity	Mowing intensity	Fertilisation intensity	Land-use intensity	Variation in land-use intensity	Plant community heterogeneity	Variation in field land use	Annual crop cover - 1000-m radius	Land-cover diversity - 1000-m radius	Forest cover - 1000-m radius	Grassland cover - 1000-m radius	Forest permanency - 1000-m radius	Grassland permanency - 1000-m radius	Landscape land-use intensity index
Soil pH	-0.0817087	-0.0225544	-0.350158	0.244035	-0.248732	0.0363506	0.0161297	-0.174118	0.0767836	-0.0308916	-0.0962496	0.420594	-0.0238617	-0.433117	0.0769557	0.0489108	-0.314164	0.342634
Soil depth		-0.749861	0.70885	0.55435	0.159107	-0.0276935	-0.320823	-0.0968872	0.172962	0.0721452	-0.061055	0.0467157	0.0248821	-0.37701	0.291167	0.178536	-0.314205	0.12422
Soil clay content			-0.716688	-0.465881	-0.254839	0.205253	0.308604	0.132456	-0.205391	-0.176627	-0.00899926	-0.166963	-0.0552526	0.336144	-0.111827	-0.064709	0.281821	-0.211524
Soil sand content				0.244243	0.348783	-0.164962	-0.31589	-0.00750134	0.129253	0.16401	0.0965001	-0.0607075	0.162375	-0.0954682	0.0940297	0.0298252	-0.107325	-0.0330234
Topographic Wetness Index					-0.0114791	0.0763376	-0.102108	-0.0412058	0.214406	0.0632641	-0.148905	0.334438	-0.129484	-0.602336	0.260526	0.345705	-0.405351	0.298632
Grazing intensity						-0.608336	-0.299017	0.166573	0.331556	-0.0120665	0.0655684	-0.106114	0.197714	0.141095	0.030872	-0.0892827	0.096883	-0.192621
Mowing intensity							0.702599	0.575159	0.0675045	-0.0788238	0.0945202	0.100763	-0.00769458	-0.0941433	-0.0807901	0.130574	-0.0846865	0.0712412
Fertilisation intensity								0.819615	0.206411	-0.124403	0.173834	0.120401	0.0621627	0.0590389	-0.17752	-0.0557046	-0.00086794	0.0498195
Land-use intensity									0.405989	-0.115569	0.22061	0.0716448	0.172483	0.096062	-0.147346	-0.0214781	0.0204553	-0.0661283
Variation in land-use intensity										-0.0215741	0.114605	0.142114	0.0862002	-0.250369	0.146994	0.0627495	-0.155744	0.0701524
Plant community heterogeneity											-0.0216145	0.0819696	-0.00110625	-0.0548112	-0.0873061	0.0850743	0.00909403	0.0241678
Variation in field land use												0.00540334	0.0722046	0.154364	-0.220515	-0.4314	0.1245	0.134677
Annual crop cover - 1000-m radius													0.143285	-0.529657	-0.272783	0.00868036	-0.393181	0.537032
Land-cover diversity - 1000-m radius														0.131355	0.0164115	-0.0908926	-0.0982161	-0.473852
Forest cover - 1000-m radius															-0.462209	-0.395385	0.617642	-0.499798
Grassland cover - 1000-m radius																0.33222	-0.386257	-0.19938
Forest permanency - 1000-m radius																	-0.201189	-0.290751
Grassland permanency - 1000-m radius																		-0.513877
	Soil depth	Soil clay content	Soil sand content	Topographic Wetness Index	Grazing intensity	Mowing intensity	Fertilisation intensity	Land-use intensity	Variation in land-use intensity	Plant community heterogeneity	Variation in field land use	Annual crop cover - 2000-m radius	Land-cover diversity - 2000-m radius	Forest cover - 2000-m radius	Grassland cover - 2000-m radius	Forest permanency - 2000-m radius	Grassland permanency - 2000-m radius	Landscape land-use intensity index
Soil pH	-0.0818783	-0.0197687	-0.35119	0.245542	-0.250462	0.0390081	0.0154297	-0.174683	0.0746861	-0.0367611	-0.0958137	0.454911	-0.100529	-0.504844	0.152952	-0.408052	0.0423674	0.34386
Soil depth		-0.747643	0.708096	0.543923	0.159019	-0.0281903	-0.320589	-0.0967114	0.173048	0.0719522	-0.0611316	0.133705	0.114534	-0.366523	0.197933	-0.287945	0.30548	0.12332
Soil clay content			-0.717734	-0.440853	-0.260971	0.211428	0.30549	0.130025	-0.209518	-0.190135	-0.00791446	-0.193026	-0.107011	0.305329	-0.0408497	0.260291	-0.184064	-0.203435
Soil sand content				0.22964	0.352008	-0.169097	-0.314081	-0.00624409	0.132245	0.171892	0.0956557	-0.0985988	0.252949	-0.00514863	-0.0320164	0.00684586	0.143351	-0.0372217
Topographic Wetness Index					-0.0286081	0.0911412	-0.104382	-0.0445308	0.199346	0.0226935	-0.144212	0.335161	-0.0588253	-0.578007	0.275686	-0.491238	0.390017	0.306851
Grazing intensity						-0.611715	-0.295461	0.167889	0.33528	0.0084041	0.0640924	-0.0951247	0.131768	0.198987	-0.127056	0.20814	-0.136535	-0.198583
Mowing intensity							0.697571	0.570666	0.0615687	-0.0957382	0.0952295	0.0506395	0.026104	-0.135102	0.0353146	-0.104545	0.199535	0.0777361
Fertilisation intensity								0.819703	0.207322	-0.116963	0.173511	0.071579	0.036921	0.0201092	-0.103792	0.0140386	-0.0196105	0.0479517
Land-use intensity									0.406485	-0.108297	0.220269	0.00423155	0.125296	0.0909411	-0.143868	0.107584	0.0371504	-0.0676306
Variation in land-use intensity										-0.00816718	0.113633	0.185487	0.0144341	-0.217975	0.0656331	-0.0547842	0.0547443	0.0650613
Plant community heterogeneity											-0.0236969	0.0299493	-0.0382662	-0.0460497	-0.0449908	-0.026211	0.0932412	0.00725806
Variation in field land use												-0.0850196	0.0720449	0.223268	-0.18637	0.224483	-0.368173	0.135208
Annual crop cover - 2000-m radius													-0.00207605	-0.618426	-0.230936	-0.494737	0.117469	0.498241
Land-cover diversity - 2000-m radius														-0.0138117	0.170695	-0.144844	0.0714336	-0.300848
Forest cover - 2000-m radius															-0.502161	0.749541	-0.481412	-0.457303
Grassland cover - 2000-m radius																-0.408272	0.379759	-0.0600653
Forest permanency - 2000-m radius																	-0.375325	-0.415873
Grassland permanency - 2000-m radius																		-0.133564
