# Supplementary material for: Contrasting responses of above- and belowground diversity to multiple components of land-use intensity
Source: Nat Commun. 2021 Jun 24;12:3918. doi: 10.1038/s41467-021-23931-1 (PMC8225671; doi:10.1038/s41467-021-23931-1)
Supplement: Supplementary file 5 — Supplementary Data 3 [file 41467_2021_23931_MOESM5_ESM.xlsx]

## Sheet: AggregatedRandomizResults_pears
Trophic group 1	Trophic group 2	Categories	Trophic interactions	Mean	sd	r differences	z-score	P value
Vertebrate predators	Molluscan herbivores	AG-AG	Indirect interactions	0.466316	0.0783885	0.112573	-4.51269	< 0.001
Vertebrate predators	Molluscan omnivores	AG-AG	Indirect interactions	0.605	0.0715068	-0.0907525	-9.72988	< 0.001
Vertebrate predators	Avian herbivores	AG-AG	Indirect interactions	0.200674	0.0852692	0.292766	1.08001	0.2801
Aboveground arthropod predators	Molluscan herbivores	AG-AG	Indirect interactions	0.565258	0.104667	0.110462	-4.34518	< 0.001
Aboveground arthropod predators	Molluscan omnivores	AG-AG	SC-TC	0.64992	0.0793294	0.0246105	-7.88245	< 0.001
Aboveground arthropod predators	Belowground fungal pathogens	AG-BG	Indirect interactions	0.499817	0.0770163	-0.235529	-9.54792	< 0.001
Aboveground arthropod predators	Fungal decomposers	AG-BG	Indirect interactions	0.59426	0.0802061	-0.00040406	-7.4142	< 0.001
Aboveground arthropod predators	AM fungal symbionts	AG-BG	Indirect interactions	0.419493	0.083351	0.0288907	-4.68623	< 0.001
Aboveground arthropod predators	Avian herbivores	AG-AG	Indirect interactions	0.553102	0.0719811	0.206839	-4.81047	< 0.001
Aboveground arthropod predators	Vertebrate predators	AG-AG	SC-TC	0.345246	0.0894984	0.22456	-1.34848	0.1775
Arthropod omnivores	Molluscan herbivores	AG-AG	Indirect interactions	0.560105	0.0802596	0.0490851	-6.36709	< 0.001
Arthropod omnivores	Molluscan omnivores	AG-AG	Indirect interactions	0.583086	0.0712324	-0.127637	-9.97752	< 0.001
Arthropod omnivores	Belowground fungal pathogens	AG-BG	Indirect interactions	0.624647	0.0850404	-0.250755	-10.2939	< 0.001
Arthropod omnivores	Insect pollinators	AG-AG	Indirect interactions	0.343871	0.0870939	-0.123682	-5.36837	< 0.001
Arthropod omnivores	Protistan bacterivores	AG-BG	Indirect interactions	0.513617	0.0778903	-0.188866	-9.01888	< 0.001
Arthropod omnivores	Protistan omnivores	AG-BG	Indirect interactions	0.430648	0.0813963	-0.191601	-7.64468	< 0.001
Arthropod omnivores	Protistan parasites	AG-BG	Indirect interactions	0.414966	0.084639	-0.4192	-9.85558	< 0.001
Arthropod omnivores	Fungal decomposers	AG-BG	Indirect interactions	0.662534	0.0775968	-0.166651	-10.6858	< 0.001
Arthropod omnivores	Aboveground arthropod predators	AG-AG	SC-TC	0.113228	0.0894592	-0.276188	-4.353	< 0.001
Arthropod omnivores	AM fungal symbionts	AG-BG	Indirect interactions	0.637602	0.0661702	-0.031485	-10.1116	< 0.001
Arthropod omnivores	Avian herbivores	AG-AG	Indirect interactions	0.436014	0.0847257	0.180509	-3.01567	0.0026
Arthropod omnivores	Vertebrate predators	AG-AG	SC-TC	0.671156	0.0889401	0.464767	-2.32054	0.0203
Arthropod omnivores	Aboveground fungal pathogens	AG-AG	Indirect interactions	0.405037	0.108018	0.400211	-0.0446706	0.9644
Insect pollinators	Molluscan herbivores	AG-AG	Indirect interactions	0.574256	0.105424	-0.117692	-6.5635	< 0.001
Insect pollinators	Belowground fungal pathogens	AG-BG	Indirect interactions	0.854025	0.0822853	-0.0397589	-10.862	< 0.001
Insect pollinators	Protistan bacterivores	AG-BG	Indirect interactions	0.429864	0.108101	-0.0539444	-4.47552	< 0.001
Insect pollinators	Protistan parasites	AG-BG	Indirect interactions	0.688804	0.118728	0.0381559	-5.48015	< 0.001
Insect pollinators	Fungal decomposers	AG-BG	Indirect interactions	0.739516	0.089662	-0.0960361	-9.3189	< 0.001
Insect pollinators	Aboveground arthropod predators	AG-AG	PC-SC	0.375378	0.0995428	-0.124136	-5.01808	< 0.001
Insect pollinators	AM fungal symbionts	AG-BG	Indirect interactions	0.755462	0.0902699	-0.121628	-9.71632	< 0.001
Insect pollinators	Protistan omnivores	AG-BG	Indirect interactions	0.292069	0.101993	-0.102521	-3.8688	< 0.001
Insect pollinators	Vertebrate predators	AG-AG	PC-TC	0.645737	0.0960594	0.306667	-3.5298	< 0.001
Insect pollinators	Molluscan omnivores	AG-AG	PC-TC	0.358214	0.102569	0.00178518	-3.47501	0.0005
Insect pollinators	Avian herbivores	AG-AG	Indirect interactions	0.172641	0.0920034	0.118296	-0.590685	0.5547
Avian herbivores	Molluscan herbivores	AG-AG	Indirect interactions	0.461308	0.0899013	-0.107843	-6.33085	< 0.001
Avian herbivores	Molluscan omnivores	AG-AG	Indirect interactions	0.338263	0.0985586	-0.278871	-6.2616	< 0.001
Aboveground insect herbivores	Molluscan herbivores	AG-AG	Indirect interactions	0.563819	0.0742947	-0.178517	-9.99177	< 0.001
Aboveground insect herbivores	Molluscan omnivores	AG-AG	PC-TC	0.519847	0.0830567	0.0242756	-5.96667	< 0.001
Aboveground insect herbivores	Belowground fungal pathogens	AG-BG	Indirect interactions	0.847426	0.070961	-0.218557	-15.0221	< 0.001
Aboveground insect herbivores	Protistan bacterivores	AG-BG	Indirect interactions	0.511378	0.0880675	0.133819	-4.28715	< 0.001
Aboveground insect herbivores	Protistan parasites	AG-BG	Indirect interactions	0.631895	0.085088	-0.381625	-11.9114	< 0.001
Aboveground insect herbivores	Fungal decomposers	AG-BG	Indirect interactions	0.740601	0.0752428	0.0325283	-9.4105	< 0.001
Aboveground insect herbivores	AM fungal symbionts	AG-BG	Indirect interactions	0.709353	0.0580855	-0.150797	-14.8084	< 0.001
Aboveground insect herbivores	Aboveground fungal pathogens	AG-AG	Indirect interactions	0.316492	0.0945295	-0.0603704	-3.98672	< 0.001
Aboveground insect herbivores	Vertebrate predators	AG-AG	PC-TC	0.579155	0.088116	0.25612	-3.66601	< 0.001
Aboveground insect herbivores	Arthropod omnivores	AG-AG	PC-TC	0.121518	0.0880103	-0.199282	-3.64503	< 0.001
Aboveground insect herbivores	Protistan omnivores	AG-BG	Indirect interactions	0.369323	0.0822732	0.102593	-3.242	0.0012
Aboveground insect herbivores	Aboveground arthropod predators	AG-AG	PC-SC	0.0794766	0.0744644	-0.155978	-3.16198	0.0016
Aboveground insect herbivores	Insect pollinators	AG-AG	Indirect interactions	0.0641177	0.083304	-0.0469901	-1.33376	0.1823
Aboveground insect herbivores	Avian herbivores	AG-AG	Indirect interactions	0.306254	0.084814	0.257377	-0.576285	0.5644
Molluscan herbivores	Molluscan omnivores	AG-AG	PC-TC	0.0102533	0.0748094	-0.00612163	-0.218888	0.8267
Aboveground fungal pathogens	Molluscan herbivores	AG-AG	Indirect interactions	0.691799	0.072018	-0.267976	-13.3269	< 0.001
Aboveground fungal pathogens	Molluscan omnivores	AG-AG	Indirect interactions	0.64645	0.074041	-0.0529728	-9.44643	< 0.001
Aboveground fungal pathogens	Belowground fungal pathogens	AG-BG	Indirect interactions	0.830903	0.0634621	-0.0579262	-14.0057	< 0.001
Aboveground fungal pathogens	Protistan bacterivores	AG-BG	Indirect interactions	0.654429	0.077813	0.207436	-5.74445	< 0.001
Aboveground fungal pathogens	Protistan omnivores	AG-BG	Indirect interactions	0.662516	0.0755219	0.218678	-5.87695	< 0.001
Aboveground fungal pathogens	Protistan parasites	AG-BG	Indirect interactions	0.54357	0.0744568	0.205499	-4.54051	< 0.001
Aboveground fungal pathogens	Fungal decomposers	AG-BG	Indirect interactions	0.926216	0.063649	0.0682289	-13.48	< 0.001
Aboveground fungal pathogens	Aboveground arthropod predators	AG-AG	Indirect interactions	0.509638	0.0937507	-0.0325269	-5.78305	< 0.001
Aboveground fungal pathogens	AM fungal symbionts	AG-BG	Indirect interactions	0.903113	0.0576637	-0.127388	-17.8709	< 0.001
Aboveground fungal pathogens	Vertebrate predators	AG-AG	Indirect interactions	0.376755	0.0816436	0.0505458	-3.99553	< 0.001
Aboveground fungal pathogens	Avian herbivores	AG-AG	Indirect interactions	0.442816	0.0819699	0.163445	-3.40821	0.0007
Aboveground fungal pathogens	Insect pollinators	AG-AG	Indirect interactions	0.311081	0.106647	0.269748	-0.387565	0.6983
Primary producers	Bacterial decomposers	AG-BG	PP-PC	0.892229	0.0768923	0.0738462	-10.6432	< 0.001
Primary producers	Belowground insect herbivores	AG-BG	PP-PC	0.289255	0.0693924	-0.150528	-6.33763	< 0.001
Primary producers	Arthropod decomposers	AG-BG	PP-PC	0.463806	0.073899	0.0926173	-5.02293	< 0.001
Primary producers	Molluscan herbivores	AG-AG	PP-PC	0.609383	0.0867308	-0.277872	-10.23	< 0.001
Primary producers	Molluscan omnivores	AG-AG	PP-PC	0.414274	0.0925131	0.0113642	-4.35517	< 0.001
Primary producers	Belowground fungal pathogens	AG-BG	PP-PC	1.15885	0.0397157	-0.0199258	-29.6803	< 0.001
Primary producers	Protistan bacterivores	AG-BG	Indirect interactions	0.562696	0.0785807	0.17505	-4.9331	< 0.001
Primary producers	Protistan parasites	AG-BG	PP-PC	0.9043	0.0691527	0.115906	-11.4008	< 0.001
Primary producers	Fungal decomposers	AG-BG	PP-PC	0.982263	0.056538	0.0539599	-16.4191	< 0.001
Primary producers	AM fungal symbionts	AG-BG	PP-PC	1.03207	0.0420729	-0.183662	-28.8958	< 0.001
Primary producers	Belowground arthropod predators	AG-BG	Indirect interactions	0.37708	0.080662	0.0725715	-3.77511	< 0.001
Primary producers	Protistan omnivores	AG-BG	PP-PC	0.432443	0.0795431	0.197181	-2.95766	0.0031
Primary producers	Aboveground arthropod predators	AG-AG	Indirect interactions	0.484769	0.0896509	0.234471	-2.79192	0.0052
Primary producers	Avian herbivores	AG-AG	PP-PC	0.0514515	0.0895955	0.293899	2.70602	0.0068
Primary producers	Aboveground insect herbivores	AG-AG	PP-PC	0.0640994	0.0772667	0.189371	1.62128	0.105
Primary producers	Vertebrate predators	AG-AG	Indirect interactions	0.416567	0.0968764	0.299897	-1.20432	0.2285
Primary producers	Insect pollinators	AG-AG	PP-PC	0.201971	0.095911	0.0970312	-1.09414	0.2739
Primary producers	Aboveground fungal pathogens	AG-AG	PP-PC	-0.00641943	0.0587315	-0.0673801	-1.03795	0.2993
Primary producers	Arthropod omnivores	AG-AG	PP-PC	0.34827	0.103373	0.278512	-0.674817	0.4998
Belowground arthropod predators	Arthropod decomposers	BG-BG	Indirect interactions	0.544697	0.0885459	-0.189089	-8.28707	< 0.001
Belowground arthropod predators	Molluscan herbivores	AG-BG	Indirect interactions	0.696527	0.0966236	0.147994	-5.677	< 0.001
Belowground arthropod predators	Aboveground insect herbivores	AG-BG	Indirect interactions	0.385107	0.083767	-0.220939	-7.2349	< 0.001
Belowground arthropod predators	Arthropod omnivores	AG-BG	SC-TC	0.316687	0.105192	-0.188027	-4.79804	< 0.001
Belowground arthropod predators	Belowground fungal pathogens	BG-BG	Indirect interactions	0.603792	0.0923054	0.0152838	-6.37566	< 0.001
Belowground arthropod predators	Aboveground fungal pathogens	AG-BG	Indirect interactions	0.382846	0.079107	0.00347567	-4.79566	< 0.001
Belowground arthropod predators	Protistan bacterivores	BG-BG	Indirect interactions	0.552865	0.0925942	-0.168883	-7.79474	< 0.001
Belowground arthropod predators	Protistan omnivores	BG-BG	Indirect interactions	0.591636	0.0833771	-0.151398	-8.91173	< 0.001
Belowground arthropod predators	Protistan parasites	BG-BG	Indirect interactions	0.44352	0.0979263	-0.169166	-6.2566	< 0.001
Belowground arthropod predators	Fungal decomposers	BG-BG	Indirect interactions	0.62408	0.0829074	-0.0905812	-8.62	< 0.001
Belowground arthropod predators	Aboveground arthropod predators	AG-BG	Indirect interactions	0.479085	0.107616	-0.278266	-7.03754	< 0.001
Belowground arthropod predators	AM fungal symbionts	BG-BG	Indirect interactions	0.646804	0.072271	0.121066	-7.27452	< 0.001
Belowground arthropod predators	Vertebrate predators	AG-BG	SC-TC	0.522253	0.0767892	0.0332178	-6.36855	< 0.001
Belowground arthropod predators	Avian herbivores	AG-BG	Indirect interactions	0.563105	0.0905482	0.185046	-4.17523	< 0.001
Belowground arthropod predators	Insect pollinators	AG-BG	Indirect interactions	0.540709	0.108781	0.170188	-3.40612	0.0007
Belowground arthropod predators	Molluscan omnivores	AG-BG	SC-TC	0.629566	0.108086	0.285908	-3.17948	0.0015
Arthropod decomposers	Molluscan herbivores	AG-BG	Indirect interactions	0.57429	0.080574	-0.0136465	-7.29686	< 0.001
Arthropod decomposers	Aboveground insect herbivores	AG-BG	Indirect interactions	0.484584	0.0853802	-0.22974	-8.36639	< 0.001
Arthropod decomposers	Molluscan omnivores	AG-BG	PC-TC	0.448062	0.072621	-0.101055	-7.5614	< 0.001
Arthropod decomposers	Arthropod omnivores	AG-BG	PC-TC	0.480877	0.0853823	-0.173577	-7.66498	< 0.001
Arthropod decomposers	Belowground fungal pathogens	BG-BG	Indirect interactions	0.727506	0.0859188	-0.0669712	-9.24683	< 0.001
Arthropod decomposers	Aboveground fungal pathogens	AG-BG	Indirect interactions	0.517993	0.0879339	0.0383795	-5.45425	< 0.001
Arthropod decomposers	Insect pollinators	AG-BG	Indirect interactions	0.333351	0.110002	-0.121717	-4.13692	< 0.001
Arthropod decomposers	Protistan bacterivores	BG-BG	Indirect interactions	0.473389	0.0861227	0.100312	-4.33192	< 0.001
Arthropod decomposers	Protistan parasites	BG-BG	Indirect interactions	0.525008	0.0827405	-0.16126	-8.29423	< 0.001
Arthropod decomposers	Fungal decomposers	BG-BG	Indirect interactions	0.72456	0.083066	-0.112822	-10.0809	< 0.001
Arthropod decomposers	Aboveground arthropod predators	AG-BG	PC-SC	0.554343	0.0915675	-0.105933	-7.21081	< 0.001
Arthropod decomposers	AM fungal symbionts	BG-BG	Indirect interactions	0.627778	0.0701523	-0.0951159	-10.3046	< 0.001
Arthropod decomposers	Vertebrate predators	AG-BG	PC-TC	0.556048	0.0941135	0.192536	-3.86249	< 0.001
Arthropod decomposers	Protistan omnivores	BG-BG	Indirect interactions	0.358986	0.0755894	0.118774	-3.17786	0.0015
Arthropod decomposers	Avian herbivores	AG-BG	Indirect interactions	0.38426	0.112495	0.237002	-1.30902	0.1905
Belowground insect herbivores	Arthropod decomposers	BG-BG	Indirect interactions	0.466116	0.0769061	-0.143299	-7.92414	< 0.001
Belowground insect herbivores	Molluscan herbivores	AG-BG	Indirect interactions	0.65357	0.0886583	-0.0115778	-7.50237	< 0.001
Belowground insect herbivores	Aboveground insect herbivores	AG-BG	Indirect interactions	0.323528	0.0664423	-0.12163	-6.69991	< 0.001
Belowground insect herbivores	Molluscan omnivores	AG-BG	PC-TC	0.603494	0.0791043	0.204876	-5.03915	< 0.001
Belowground insect herbivores	Belowground fungal pathogens	BG-BG	Indirect interactions	0.711651	0.0801409	-0.160515	-10.8829	< 0.001
Belowground insect herbivores	Aboveground fungal pathogens	AG-BG	Indirect interactions	0.370195	0.0858402	-0.0737511	-5.17177	< 0.001
Belowground insect herbivores	Insect pollinators	AG-BG	Indirect interactions	0.447641	0.0903118	-0.264526	-7.88565	< 0.001
Belowground insect herbivores	Protistan bacterivores	BG-BG	Indirect interactions	0.437855	0.0800802	-0.0100547	-5.59326	< 0.001
Belowground insect herbivores	Protistan omnivores	BG-BG	Indirect interactions	0.394424	0.0800333	0.0534793	-4.26003	< 0.001
Belowground insect herbivores	Protistan parasites	BG-BG	Indirect interactions	0.538783	0.081929	-0.161469	-8.54706	< 0.001
Belowground insect herbivores	Fungal decomposers	BG-BG	Indirect interactions	0.644539	0.0925894	-0.0968229	-8.00698	< 0.001
Belowground insect herbivores	Aboveground arthropod predators	AG-BG	PC-SC	0.516081	0.087497	-0.110348	-7.15943	< 0.001
Belowground insect herbivores	AM fungal symbionts	BG-BG	Indirect interactions	0.708796	0.0893676	-0.136599	-9.45975	< 0.001
Belowground insect herbivores	Vertebrate predators	AG-BG	PC-TC	0.581727	0.0734763	-0.207624	-10.7429	< 0.001
Belowground insect herbivores	Avian herbivores	AG-BG	Indirect interactions	0.540973	0.0650529	0.0958645	-6.84226	< 0.001
Belowground insect herbivores	Arthropod omnivores	AG-BG	PC-TC	0.382097	0.0895914	0.2291	-1.70772	0.0877
Belowground insect herbivores	Belowground arthropod predators	BG-BG	PC-SC	0.20235	0.0791123	0.15124	-0.64604	0.5183
Protistan omnivores	Molluscan herbivores	AG-BG	Indirect interactions	0.695752	0.0878338	0.0050498	-7.86374	< 0.001
Protistan omnivores	Molluscan omnivores	AG-BG	Indirect interactions	0.356332	0.0944406	-0.0783736	-4.60295	< 0.001
Protistan omnivores	Belowground fungal pathogens	BG-BG	Indirect interactions	0.538129	0.0751816	-0.05039	-7.82797	< 0.001
Protistan omnivores	Fungal decomposers	BG-BG	Indirect interactions	0.231393	0.0638328	-0.0547431	-4.48259	< 0.001
Protistan omnivores	Aboveground arthropod predators	AG-BG	Indirect interactions	0.644039	0.0866276	0.0985485	-6.29696	< 0.001
Protistan omnivores	AM fungal symbionts	BG-BG	Indirect interactions	0.685977	0.106891	-0.125924	-7.59558	< 0.001
Protistan omnivores	Vertebrate predators	AG-BG	Indirect interactions	0.677611	0.0729411	0.180426	-6.81626	< 0.001
Protistan omnivores	Avian herbivores	AG-BG	Indirect interactions	0.507269	0.07717	-0.063876	-7.40113	< 0.001
Protistan omnivores	Protistan parasites	BG-BG	Indirect interactions	0.244363	0.0915877	-0.114363	-3.91674	< 0.001
Protistan parasites	Molluscan herbivores	AG-BG	Indirect interactions	0.690805	0.110882	0.0700515	-5.59834	< 0.001
Protistan parasites	Molluscan omnivores	AG-BG	Indirect interactions	0.736609	0.104518	-0.00194542	-7.06627	< 0.001
Protistan parasites	Fungal decomposers	BG-BG	Indirect interactions	0.229394	0.0691384	-0.0913998	-4.63989	< 0.001
Protistan parasites	Aboveground arthropod predators	AG-BG	Indirect interactions	0.425374	0.0803818	-0.342726	-9.55565	< 0.001
Protistan parasites	AM fungal symbionts	BG-BG	Indirect interactions	0.422235	0.09416	-0.147932	-6.0553	< 0.001
Protistan parasites	Vertebrate predators	AG-BG	Indirect interactions	0.692651	0.0788131	-0.061696	-9.57134	< 0.001
Protistan parasites	Avian herbivores	AG-BG	Indirect interactions	0.98564	0.0809837	-0.16519	-14.2106	< 0.001
Protistan parasites	Belowground fungal pathogens	BG-BG	Indirect interactions	0.124839	0.0838146	-0.0198246	-1.726	0.0843
Protistan bacterivores	Molluscan herbivores	AG-BG	Indirect interactions	0.82244	0.0859706	-0.0510925	-10.1608	< 0.001
Protistan bacterivores	Molluscan omnivores	AG-BG	Indirect interactions	0.513035	0.10668	-0.0496925	-5.27492	< 0.001
Protistan bacterivores	Belowground fungal pathogens	BG-BG	Indirect interactions	0.36415	0.0768811	0.0117076	-4.58426	< 0.001
Protistan bacterivores	Protistan omnivores	BG-BG	SC-TC	-0.398027	0.0138117	0.0322125	31.1504	< 0.001
Protistan bacterivores	Aboveground arthropod predators	AG-BG	Indirect interactions	0.682395	0.0872257	0.045176	-7.30541	< 0.001
Protistan bacterivores	AM fungal symbionts	BG-BG	Indirect interactions	0.644133	0.105701	-0.0847845	-6.89601	< 0.001
Protistan bacterivores	Vertebrate predators	AG-BG	Indirect interactions	0.613235	0.0730474	-0.0482797	-9.05596	< 0.001
Protistan bacterivores	Avian herbivores	AG-BG	Indirect interactions	0.65762	0.079629	-0.129338	-9.8828	< 0.001
Protistan bacterivores	Protistan parasites	BG-BG	Indirect interactions	0.100237	0.076743	-0.00540633	-1.37658	0.1686
Protistan bacterivores	Fungal decomposers	BG-BG	Indirect interactions	0.117173	0.0670417	0.0355469	-1.21755	0.2234
Bacterial decomposers	Aboveground arthropod predators	AG-BG	Indirect interactions	0.363179	0.0811785	-0.219812	-7.1816	< 0.001
Bacterial decomposers	Vertebrate predators	AG-BG	Indirect interactions	0.573822	0.0757509	-0.0438642	-8.15418	< 0.001
Bacterial decomposers	Avian herbivores	AG-BG	Indirect interactions	0.67984	0.0695987	0.0777059	-8.65152	< 0.001
Bacterial decomposers	AM fungal symbionts	BG-BG	Indirect interactions	0.11711	0.0598881	0.321128	3.40665	0.0007
Bacterial decomposers	Protistan omnivores	BG-BG	PC-TC	0.363392	0.0853862	0.101208	-3.07056	0.0021
Bacterial decomposers	Fungal decomposers	BG-BG	Indirect interactions	0.211821	0.0764861	0.0962623	-1.51084	0.1308
Bacterial decomposers	Molluscan herbivores	AG-BG	Indirect interactions	0.244733	0.0891355	0.213856	-0.346405	0.729
Bacterial decomposers	Belowground insect herbivores	BG-BG	Indirect interactions	0.591055	0.0944614	0.166468	-4.49482	< 0.001
Bacterial decomposers	Belowground arthropod predators	BG-BG	Indirect interactions	0.504445	0.0916605	0.0467348	-4.99354	< 0.001
Bacterial decomposers	Arthropod decomposers	BG-BG	Indirect interactions	0.583271	0.102726	-0.0687682	-6.34737	< 0.001
Bacterial decomposers	Aboveground insect herbivores	AG-BG	Indirect interactions	0.489453	0.0894316	0.00210625	-5.44938	< 0.001
Bacterial decomposers	Molluscan omnivores	AG-BG	Indirect interactions	0.38058	0.087303	0.0505982	-3.77973	< 0.001
Bacterial decomposers	Arthropod omnivores	AG-BG	Indirect interactions	0.314925	0.0868219	-0.0108258	-3.75195	< 0.001
Bacterial decomposers	Belowground fungal pathogens	BG-BG	Indirect interactions	0.10848	0.0755007	-0.159708	-3.55213	< 0.001
Bacterial decomposers	Aboveground fungal pathogens	AG-BG	Indirect interactions	0.830456	0.070915	-0.156433	-13.9165	< 0.001
Bacterial decomposers	Insect pollinators	AG-BG	Indirect interactions	0.591562	0.10627	0.147415	-4.17942	< 0.001
Bacterial decomposers	Protistan bacterivores	BG-BG	PC-SC	0.422006	0.0867353	0.0884392	-3.8458	< 0.001
Bacterial decomposers	Protistan parasites	BG-BG	Indirect interactions	0.310698	0.0794348	-0.397971	-8.92139	< 0.001
Fungal decomposers	Molluscan herbivores	AG-BG	Indirect interactions	0.539842	0.0835382	0.188922	-4.20072	< 0.001
Fungal decomposers	Molluscan omnivores	AG-BG	Indirect interactions	0.578631	0.0843511	-0.043573	-7.37636	< 0.001
Fungal decomposers	Belowground fungal pathogens	BG-BG	Indirect interactions	-0.194909	0.0386285	0.0292004	5.80165	< 0.001
Fungal decomposers	Vertebrate predators	AG-BG	Indirect interactions	0.569643	0.0779301	-0.0555572	-8.02257	< 0.001
Fungal decomposers	Avian herbivores	AG-BG	Indirect interactions	0.718146	0.0767888	-0.251715	-12.6302	< 0.001
Belowground fungal pathogens	Molluscan omnivores	AG-BG	Indirect interactions	0.64135	0.0935248	0.0245974	-6.59454	< 0.001
Belowground fungal pathogens	Vertebrate predators	AG-BG	Indirect interactions	0.442931	0.0877619	-0.133068	-6.5632	< 0.001
Belowground fungal pathogens	Avian herbivores	AG-BG	Indirect interactions	0.905561	0.0770449	-0.108076	-13.1564	< 0.001
Belowground fungal pathogens	Molluscan herbivores	AG-BG	Indirect interactions	0.430997	0.0906356	0.21886	-2.34054	0.0193
AM fungal symbionts	Molluscan omnivores	AG-BG	Indirect interactions	0.507924	0.0722146	-0.0529363	-7.76658	< 0.001
AM fungal symbionts	Vertebrate predators	AG-BG	Indirect interactions	0.358275	0.0796579	-0.222317	-7.28856	< 0.001
AM fungal symbionts	Avian herbivores	AG-BG	Indirect interactions	0.620623	0.0690385	-0.224462	-12.2408	< 0.001
AM fungal symbionts	Molluscan herbivores	AG-BG	Indirect interactions	0.141593	0.0969877	0.352078	2.17023	0.03
AM fungal symbionts	Belowground fungal pathogens	BG-BG	Indirect interactions	-0.053467	0.0495844	0.0403956	1.89299	0.0584
AM fungal symbionts	Fungal decomposers	BG-BG	Indirect interactions	-0.0501499	0.0487561	-0.0031534	0.963909	0.3351
